# Supplementary material for: DuoHexaBody-CD37 induces direct cytotoxic signaling in diffuse large B-cell lymphoma
Source: eLife. 2026 Jul 20;14:RP106425. doi: 10.7554/eLife.106425 (PMC13384490; doi:10.7554/eLife.106425)
Supplement: Figure 5—figure supplement 1—source data 1. [file elife-106425-fig5-figsupp1-data1.zip]

Archive with 2 entries (1 files):
- Figure 5 -  figure supplement 1A - Source data 1/
- Figure 5 -  figure supplement 1A - Source data 1/Figure 5 -  figure supplement 1A.pdf
